# Supplementary material for: Integrative Network Pharmacology and Multi-Omics Analysis Reveal Key Targets and Mechanisms of Saikosaponin B1 Against Acute Lung Injury
Source: Metabolites. 2025 Dec 4;15(12):782. doi: 10.3390/metabo15120782 (PMC12735089; doi:10.3390/metabo15120782)
Supplement: Supplementary file 1 [file metabolites-15-00782-s001.zip]

Archive with 23 entries (21 files):
- Supplementary Figures/
- Supplementary Figures/Supplementary Figure S1.tif
- Supplementary Figures/Supplementary Figure S2.tif
- Supplementary Figures/Supplementary Figure S3.tif
- Supplementary Figures/Supplementary Figure S4.tif
- Supplementary Figures/Supplementary Figure S5.tif
- Supplementary Figures/Supplementary Figure S6.tif
- Supplementary Figures/Supplementary Figure S7.tif
- Supplementary Figures/Supplementary Figure S8.tif
- Supplementary Methods.pdf
- Supplementary Tables/
- Supplementary Tables/Supplementary Table S1.pdf
- Supplementary Tables/Supplementary Table S10.pdf
- Supplementary Tables/Supplementary Table S11.pdf
- Supplementary Tables/Supplementary Table S12.pdf
- Supplementary Tables/Supplementary Table S2.pdf
- Supplementary Tables/Supplementary Table S3.pdf
- Supplementary Tables/Supplementary Table S4.pdf
- Supplementary Tables/Supplementary Table S5.pdf
- Supplementary Tables/Supplementary Table S6.pdf
- Supplementary Tables/Supplementary Table S7.pdf
- Supplementary Tables/Supplementary Table S8.pdf
- Supplementary Tables/Supplementary Table S9.pdf
